# Supplementary material for: Bibliometric and visualized analysis of the top-100 highly cited articles on immunotherapy for endometrial cancer
Source: Medicine (Baltimore). 2023 Jul 7;102(27):e34228. doi: 10.1097/MD.0000000000034228 (PMC10328621; doi:10.1097/MD.0000000000034228)
Supplement: Supplementary file 2 [file medi-102-e34228-s002.xlsx]

## Sheet: Sheet1
Results found：100
Sum of the Times Cited：5156
Average Citations per Item：51.56
h-index：37
Title	Study type	Total Citations	Average Citations per Year	Publication Year	DOI
Lenvatinib plus pembrolizumab in patients with advanced endometrial cancer: an interim analysis of a multicentre, open-label, single-arm, phase 2 trial	Original article	287	57.4	2019	10.1016/S1470-2045(19)30020-8
Safety and Antitumor Activity of Pembrolizumab in Advanced Programmed Death Ligand 1-Positive Endometrial Cancer: Results From the KEYNOTE-028 Study	Original article	278	39.71	2017	10.1200/JCO.2017.72.5952
Immune activation and response to pembrolizumab in POLE-mutant endometrial cancer	Original article	266	33.25	2016	10.1172/JCI84940
Current recommendations and recent progress in endometrial cancer	Review	257	51.4	2019	10.3322/caac.21561
Lenvatinib Plus Pembrolizumab in Patients With Advanced Endometrial Cancer	Original article	224	56	2020	10.1200/JCO.19.02627
Phase IB/II Trial of Lenvatinib Plus Pembrolizumab in Patients With Advanced Renal Cell Carcinoma, Endometrial Cancer, and Other Selected Advanced Solid Tumors	Original article	192	48	2020	10.1200/JCO.19.01598
Lenvatinib plus Pembrolizumab for Advanced Endometrial Cancer	Original article	160	80	2022	10.1056/NEJMoa2108330
Clinical Activity and Safety of the Anti-Programmed Death 1 Monoclonal Antibody Dostarlimab for Patients With Recurrent or Advanced Mismatch Repair-Deficient Endometrial Cancer A Nonrandomized Phase 1 Clinical Trial	Original article	135	33.75	2020	10.1001/jamaoncol.2020.4515
Regression of Chemotherapy-Resistant Polymerase epsilon (POLE) Ultra-Mutated and MSH6 Hyper-Mutated Endometrial Tumors with Nivolumab	Original article	113	14.13	2016	10.1158/1078-0432.CCR-16-1031
Immunotherapy in ovarian, endometrial and cervical cancer: State of the art and future perspectives	Review	102	14.57	2017	10.1016/j.ctrv.2017.07.008
Phase II Study of Avelumab in Patients With Mismatch Repair Deficient and Mismatch Repair Proficient Recurrent/Persistent Endometrial Cancer	Original article	101	20.2	2019	10.1200/JCO.19.01021
Hypermutated tumours in the era of immunotherapy: The paradigm of personalised medicine	Review	92	13.14	2017	10.1016/j.ejca.2017.07.026
In vitro activity of pertuzumab in combination with trastuzumab in uterine serous papillary adenocarcinoma	Original article	86	6.14	2010	10.1038/sj.bjc.6605448
Randomized Phase II Trial of Carboplatin-Paclitaxel Compared with Carboplatin-Paclitaxel-Trastuzumab in Advanced (Stage III-IV) or Recurrent Uterine Serous Carcinomas that Overexpress Her2/Neu (NCT01367002): Updated Overall Survival Analysis	Original article	84	21	2020	10.1158/1078-0432.CCR-20-0953
Tumor genotype and immune microenvironment in POLE-ultramutated and MSI-hypermutated Endometrial Cancers: New candidates for checkpoint blockade immunotherapy?	Review	83	10.38	2016	10.1016/j.ctrv.2016.06.008
Mapping the immunosuppressive environment in uterine tumors: implications for immunotherapy	Original article	82	8.2	2014	10.1007/s00262-014-1537-8
Immune Microenvironment in Microsatellite-Instable Endometrial Cancers: Hereditary or Sporadic Origin Matters	Original article	70	10	2017	10.1158/1078-0432.CCR-16-2655
Pembrolizumab in Patients With Microsatellite Instability-High Advanced Endometrial Cancer: Results From the KEYNOTE-158 Study	Original article	66	33	2022	10.1200/JCO.21.01874
Immunotherapy in endometrial cancer: new scenarios on the horizon	Review	65	13	2019	10.3802/jgo.2019.30.e46
Loss of function JAK1 mutations occur at high frequency in cancers with microsatellite instability and are suggestive of immune evasion	Original article	62	8.86	2017	10.1371/journal.pone.0176181
Programmed death ligand-1 (PD-L1) as a predictive marker for immunotherapy in solid tumours: a guide to immunohistochemistry implementation and interpretation	Review	61	20.33	2021	10.1016/j.pathol.2020.10.007
Safety and antitumor activity of dostarlimab in patients with advanced or recurrent DNA mismatch repair deficient/microsatellite instability-high (dMMR/MSI-H) or proficient/stable (MMRp/MSS) endometrial cancer: interim results from GARNET - a phase I, single-arm study	Original article	58	29	2022	10.1136/jitc-2021-003777
Expression of PD-1, PD-L1 and PD-L2 is associated with differentiation status and histological type of endometrial cancer	Original article	53	6.63	2016	10.3892/ol.2016.4744
FDA Approval Summary: Pembrolizumab plus Lenvatinib for Endometrial Carcinoma, a Collaborative International Review under Project Orbis	Review	49	12.25	2020	10.1158/1078-0432.CCR-19-3979
Dose-Ranging and Cohort-Expansion Study of Monalizumab (IPH2201) in Patients with Advanced Gynecologic Malignancies: A Trial of the Canadian Cancer Trials Group (CCTG): IND221	Original article	48	9.6	2019	10.1158/1078-0432.CCR-19-0298
CD47 Blockade Inhibits Tumor Progression through Promoting Phagocytosis of Tumor Cells by M2 Polarized Macrophages in Endometrial Cancer	Original article	48	8	2018	10.1155/2018/6156757
Prognostic significance of CD169-positive lymph node sinus macrophages in patients with endometrial carcinoma	Original article	48	6	2016	10.1111/cas.12929
The immune system in the normal endometrium and implications for endometrial cancer development	Review	48	5.33	2015	10.1016/j.jri.2014.12.006
Immune Checkpoint Inhibitors in Gynecological Cancers: Update of Literature and Perspectives of Clinical Research	Review	46	6.57	2017	10.21873/anticanres.12042
Metformin suppresses cancer cell growth in endometrial carcinoma by inhibiting PD-L1	Original article	45	9	2019	10.1016/j.ejphar.2019.172541
Inducible Hsp70 as target of anticancer immunotherapy: Identification of HLA-A*0201-restricted epitopes	Original article	44	2.2	2004	10.1002/ijc.11653
Identification of prognostic immune-related genes in the tumor microenvironment of endometrial cancer	Original article	43	10.75	2020	10.18632/aging.102817
Update on immune checkpoint inhibitors in gynecological cancers	Review	43	6.14	2017	10.3802/jgo.2017.28.e20
Immunotherapy in Gynecologic Cancers: Are We There Yet?	Review	40	5.71	2017	10.1007/s11864-017-0504-y
Downregulation of membrane complement inhibitors CD55 and CD59 by siRNA sensitises uterine serous carcinoma overexpressing Her2/neu to complement and antibody-dependent cell cytotoxicity in vitro: implications for trastuzumab-based immunotherapy	Original article	39	3.25	2012	10.1038/bjc.2012.132
Gynecological Cancers Caused by Deficient Mismatch Repair and Microsatellite Instability	Review	38	9.5	2020	10.3390/cancers12113319
PD-L1 Expression in Endometrial Carcinoma Cells and Intratumoral Immune Cells Differences Across Histologic and TCGA-based Molecular Subgroups	Original article	37	9.25	2020	10.1097/PAS.0000000000001395
Uterine Serous Papillary Carcinomas Overexpress Human Trophoblast-Cell-Surface Marker (Trop-2) and Are Highly Sensitive to Immunotherapy With hRS7, a Humanized Anti-Trop-2 Monoclonal Antibody	Original article	37	2.85	2011	10.1002/cncr.25891
Wilms' Tumor Gene 1 (WT1) - loaded Dendritic Cell Immunotherapy in Patients with Uterine Tumors: A Phase I/II Clinical Trial	Original article	36	3.27	2013
Clinical Significance of Regulatory T Cells and CD8(+) Effector Populations in Patients With Human Endometrial Carcinoma	Original article	36	2.57	2010	10.1002/cncr.25371
PRIMMO study protocol: a phase II study combining PD-1 blockade, radiation and immunomodulation to tackle cervical and uterine cancer	Original article	35	7	2019	10.1186/s12885-019-5676-3
Role of cyclooxygenase-2 in immunomodulation and prognosis of endometrial carcinoma	Original article	35	1.84	2005	10.1002/ijc.20777
Current Possibilities of Gynecologic Cancer Treatment with the Use of Immune Checkpoint Inhibitors	Review	34	6.8	2019	10.3390/ijms20194705
Immunotherapy and radiation combinatorial trials in gynecologic cancer: A potential synergy?	Review	33	6.6	2019	10.1016/j.ygyno.2019.03.255
Combination Immune Checkpoint Blockade Strategies to Maximize Immune Response in Gynecological Cancers	Review	33	5.5	2018	10.1007/s11912-018-0740-8
Characterization of immune regulatory molecules B7-H4 and PD-L1 in low and high grade endometrial tumors	Original article	33	4.71	2017	10.1016/j.ygyno.2017.03.006
Clinical significance of T cell clonality and expression levels of immune-related genes in endometrial cancer	Original article	33	4.71	2017	10.3892/or.2017.5536
Frequent immune responses to a cancer/testis antigen, CAGE, in patients with microsatellite instability - Positive endometrial cancer	Original article	33	1.74	2005	10.1158/1078-0432.CCR-04-1702
Clinical activity of durvalumab for patients with advanced mismatch repair-deficient and repair-proficient endometrial cancer. A nonrandomized phase 2 clinical trial	Original article	32	10.67	2021	10.1136/jitc-2020-002255
SYD985, a Novel Duocarmycin-Based HER2-Targeting Antibody-Drug Conjugate, Shows Antitumor Activity in Uterine Serous Carcinoma with HER2/Neu Expression	Original article	32	4	2016	10.1158/1535-7163.MCT-16-0163
Distinct Immunological Landscapes Characterize Inherited and Sporadic Mismatch Repair Deficient Endometrial Cancer	Original article	31	7.75	2020	10.3389/fimmu.2019.03023
A novel cancer testis antigen that is frequently expressed in pancreatic, lung, and endometrial cancers	Original article	31	1.72	2006	10.1158/1078-0432.CCR-05-1206
Indoleamine 2,3-dioxygenase in endometrial cancer: a targetable mechanism of immune resistance in mismatch repair-deficient and intact endometrial carcinomas	Original article	30	5	2018	10.1038/s41379-018-0039-1
Induction of tumour-specific CD8(+) cytotoxic T lymphocytes by tumour lysate-pulsed autologous uterine serous papillary cancer	Original article	30	1.36	2002	10.1038/sj.bjc.6600026
Immune Checkpoint Inhibitors: A Promising Choice for Endometrial Cancer Patients?	Review	29	7.25	2020	10.3390/jcm9061721
Prognostic implication of programmed cell death 1 protein and its ligand expressions in endometrial cancer	Original article	29	4.83	2018	10.1016/j.ygyno.2018.02.013
The activation of an extracellular signal-regulated kinase by oestradiol interferes with the effects of trastuzumab on HER2 signalling in endometrial adenocarcinoma cell lines	Original article	29	1.38	2003	10.1016/S0959-8049(02)00777-3
Expression of immune checkpoint molecules in endometrial carcinoma	Original article	28	3.11	2015	10.3892/etm.2015.2714
Changes of Th17/Tc17 and Th17/Treg cells in endometrial carcinoma	Original article	28	2.8	2014	10.1016/j.ygyno.2013.12.036
Identification of a subset of microsatellite-stable endometrial carcinoma with high PD-L1 and CD8+lymphocytes	Original article	27	5.4	2019	10.1038/s41379-018-0148-x
Programmed Death Ligand 1 Expression Among 700 Consecutive Endometrial Cancers: Strong Association With Mismatch Repair Protein Deficiency	Original article	27	4.5	2018	10.1097/IGC.0000000000001120
Immune checkpoint inhibitors in malignancies with mismatch repair deficiency: a review of the state of the current knowledge	Review	27	3.86	2017	10.1136/jim-2016-000342
Expression of cancer-testis antigens in endometrial carcinomas using a tissue microarray	Original article	27	1.42	2005	10.1038/modpathol.3800232
Cancer-testis antigen expression in uterine malignancies with an emphasis on carcinosarcomas and papillary serous carcinomas	Original article	27	1.23	2002	10.1002/ijc.10585
Expression of Immunomodulatory Molecules PD-1, PD-L1, and PD-L2, and their Relationship With Clinicopathologic Characteristics in Endometrial Cancer	Original article	25	5	2019	10.1097/PGP.0000000000000543
Immunotherapy in endometrial cancer: rationale, practice and perspectives	Review	24	8	2021	10.1186/s40364-021-00301-z
Integrated analysis of tumor mutation burden and immune infiltrates in endometrial cancer	Original article	24	8	2021	10.1016/j.currproblcancer.2020.100660
Current Status of Clinical Trials for Cervical and Uterine Cancer Using Immunotherapy Combined With Radiation	Review	24	8	2021	10.1016/j.ijrobp.2020.09.016
Exploration of a novel prognostic risk signatures and immune checkpoint molecules in endometrial carcinoma microenvironment	Original article	24	6	2020	10.1016/j.ygeno.2020.05.022
hI-con1, a factor VII-IgGFc chimeric protein targeting tissue factor for immunotherapy of uterine serous papillary carcinoma	Original article	24	1.71	2010	10.1038/sj.bjc.6605760
The Controversial Role of PD-1 and Its Ligands in Gynecological Malignancies	Review	22	4.4	2019	10.3389/fonc.2019.01073
New use of microsatellite instability analysis in endometrial cancer (Review)	Review	22	3.14	2017	10.3892/ol.2017.6640
Precision medicine phase II study evaluating the efficacy of a double immunotherapy by durvalumab and tremelimumab combined with olaparib in patients with solid cancers and carriers of homologous recombination repair genes mutation in response or stable after olaparib treatment	Original article	21	5.25	2020	10.1186/s12885-020-07253-x
PARP and PD-1/PD-L1 checkpoint inhibition in recurrent or metastatic endometrial cancer	Review	21	5.25	2020	10.1016/j.critrevonc.2020.102973
High degree of heterogeneity of PD-L1 and PD-1 from primary to metastatic endometrial cancer	Original article	21	5.25	2020	10.1016/j.ygyno.2020.01.020
Immune checkpoint expression, microsatellite instability, and mutational burden: Identifying immune biomarker phenotypes in uterine cancer	Original article	21	5.25	2020	10.1016/j.ygyno.2019.11.035
TIM-3 in endometrial carcinomas: an immunotherapeutic target expressed by mismatch repair-deficient and intact cancers	Original article	21	4.2	2019	10.1038/s41379-019-0251-7
T-cell target antigens across major gynecologic cancers	Review	21	3	2017	10.1016/j.ygyno.2017.03.510
Leveraging immunotherapy for the treatment of gynecologic cancers in the era of precision medicine	Original article	21	2.63	2016	10.1016/j.ygyno.2015.12.030
Safety and efficacy of pembrolizumab plus lenvatinib versus pembrolizumab and lenvatinib monotherapies in cancers: A systematic review	Review	20	6.67	2021	10.1016/j.intimp.2020.107281
Dedifferentiated Endometrial Carcinoma Could be A Target for Immune Checkpoint Inhibitors (Anti PD-1/PD-L1 Antibodies)	Original article	20	4	2019	10.3390/ijms20153744
T cell-inflamed phenotype and increased Foxp3 expression in infiltrating T-cells of mismatch-repair deficient endometrial cancers	Original article	20	4	2019	10.1038/s41379-018-0172-x
MUC16 mutations improve patients' prognosis by enhancing the infiltration and antitumor immunity of cytotoxic T lymphocytes in the endometrial cancer microenvironment	Original article	20	3.33	2018	10.1080/2162402X.2018.1487914
DPPIV promotes endometrial carcinoma cell proliferation, invasion and tumorigenesis	Original article	20	2.86	2017	10.18632/oncotarget.14412
Trop-2 Overexpression in Poorly Differentiated Endometrial Endometrioid Carcinoma Implications for Immunotherapy With hRS7, a Humanized Anti-Trop-2 Monoclonal Antibody	Original article	20	1.54	2011	10.1097/IGC.0b013e318228f6da
Immunological Response after Therapeutic Vaccination with WT1 mRNA-loaded Dendritic Cells in End-stage Endometrial Carcinoma	Original article	20	1.43	2010
Dostarlimab in the treatment of recurrent or primary advanced endometrial cancer	Original article	19	4.75	2021	10.2217/fon-2020-0655
Endometrial Cancer Immune Escape Mechanisms: Let Us Learn From the Fetal-Maternal Interface	Review	19	4.75	2020	10.3389/fonc.2020.00156
CAR T Cells Targeting MISIIR for the Treatment of Ovarian Cancer and Other Gynecologic Malignancies	Original article	19	4.75	2020	10.1016/j.ymthe.2019.11.028
Immune check-point in endometrial cancer	Review	19	3.8	2019	10.1007/s10147-019-01437-7
Pembrolizumab in advanced recurrent endometrial cancer: A cost-effectiveness analysis	Original article	19	3.8	2019	10.1016/j.ygyno.2019.02.013
A phase 2 evaluation of pembrolizumab for recurrent Lynch-like versus sporadic endometrial cancers with microsatellite instability	Original article	18	6	2022	10.1002/cncr.34025
Prognostic Implications of Immune-Related Genes' (IRGs) Signature Models in Cervical Cancer and Endometrial Cancer	Original article	18	4.5	2020	10.3389/fgene.2020.00725
Expression of programmed death-ligand 1 and hypoxia-inducible factor-1a proteins in endometrial carcinoma	Original article	18	3	2018	10.4103/0973-1482.202891
Optimizing immunotherapy for gynecologic cancers	Review	17	4.25	2020	10.1097/GCO.0000000000000603
Immune checkpoint inhibitors in endometrial cancer	Review	16	5.33	2021	10.1016/j.critrevonc.2021.103306
PD-L1 Is a Tumor Suppressor in Aggressive Endometrial Cancer Cells and Its Expression Is Regulated by miR-216a and lncRNA MEG3	Original article	16	4	2020	10.3389/fcell.2020.598205
LAG-3 and GAL-3 in Endometrial Carcinoma: Emerging Candidates for Immunotherapy	Original article	16	4	2020	10.1097/PGP.0000000000000608
Immune Checkpoint Inhibitors in the Treatment of Gynecologic Malignancies	Review	16	2	2016	10.1097/PPO.0000000000000179
Endometrial Carcinoma: Immune Microenvironment and Emerging Treatments in Immuno-Oncology	Review	15	5	2021	10.3390/biomedicines9060632
Supplementary table S1. Table that listed the 100 most frequently cited articles.
